# Supplementary material for: Microbiome–Metabolome Reveals the Contribution of the Gut–Testis Axis to Sperm Motility in Sheep (Ovis aries)
Source: Animals (Basel). 2023 Mar 9;13(6):996. doi: 10.3390/ani13060996 (PMC10044597; doi:10.3390/ani13060996)
Supplement: Supplementary file 1 [file animals-13-00996-s001.zip]

Archive with 1 entries (1 files):
- animals-2238989-supplementary.pdf
